# Supplementary material for: The millipede family Cryptodesmidae in Indochina (Diplopoda, Polydesmida)
Source: Zookeys. 2016 Apr 7;(578):33–43. doi: 10.3897/zookeys.578.7994 (PMC4829960; doi:10.3897/zookeys.578.7994)
Supplement: XML Treatment for Niponia nodulosa [file zookeys.578.7994-treatment1.xml]

<!DOCTYPE tp:taxon-treatment
  PUBLIC "-//TaxonX//DTD Taxonomic Treatment Publishing DTD v0 20100105//EN" "tax-treatment-NSO.dtd">
<tp:taxon-treatment xmlns:tp="http://www.plazi.org/taxpub"><tp:treatment-meta><kwd-group><label>Taxon classification</label><kwd><named-content content-type="kingdom">Animalia</named-content></kwd><kwd><named-content content-type="order">Polydesmida</named-content></kwd><kwd><named-content content-type="family">Cryptodesmidae</named-content></kwd></kwd-group><mixed-citation publication-type="journal"><person-group><name><surname>Golovatch</surname><given-names>Sergei I.</given-names></name></person-group><article-title>The millipede family <tp:taxon-name><tp:taxon-name-part taxon-name-part-type="family">Cryptodesmidae</tp:taxon-name-part></tp:taxon-name> in Indochina (<tp:taxon-name><tp:taxon-name-part taxon-name-part-type="class">Diplopoda</tp:taxon-name-part></tp:taxon-name>, <tp:taxon-name><tp:taxon-name-part taxon-name-part-type="order">Polydesmida</tp:taxon-name-part></tp:taxon-name>)</article-title><source>Zookeys</source><day>7</day><month>4</month><year>2016</year><volume>2016</volume><issue>578</issue><fpage>33</fpage><lpage>43</lpage><pub-id pub-id-type="doi">10.3897/zookeys.578.7994</pub-id></mixed-citation></tp:treatment-meta><tp:nomenclature><tp:taxon-name>
            <tp:taxon-name-part taxon-name-part-type="genus">Niponia</tp:taxon-name-part>
            <tp:taxon-name-part taxon-name-part-type="species">nodulosa</tp:taxon-name-part>
          </tp:taxon-name><tp:taxon-authority>Verhoeff, 1931</tp:taxon-authority></tp:nomenclature><tp:treatment-sec sec-type="material"><title>Material.</title><p><named-content xmlns:xlink="http://www.w3.org/1999/xlink" content-type="specimen-count" xlink:type="simple">1 ♂</named-content>, <named-content xmlns:xlink="http://www.w3.org/1999/xlink" content-type="specimen-count" xlink:type="simple">1 ♀</named-content> (<named-content xmlns:xlink="http://www.w3.org/1999/xlink" content-type="dwc:institutional_code" xlink:type="simple">ZMUM</named-content> ρ 3115), Vietnam, 25 km E of Hai Phong, Cat Ba Island, National Park, ca 10 km road-km NW of Cat Ba City, <named-content xmlns:xlink="http://www.w3.org/1999/xlink" content-type="dwc:verbatimCoordinates" xlink:type="simple">N20°47‘56“, E106°59‘47“</named-content>, <named-content xmlns:xlink="http://www.w3.org/1999/xlink" content-type="date" xlink:type="simple">10-24.X.2011</named-content>, leg. D. Fedorenko.</p></tp:treatment-sec><tp:treatment-sec sec-type="Remarks"><title>Remarks.</title><p>Based on material from Taiwan, this species has recently been redescribed and illustrated in due detail (<xref ref-type="bibr" rid="B3">Golovatch et al. 2011</xref>). It is common in southern Japan and Taiwan (<xref ref-type="bibr" rid="B3">Golovatch et al. 2011</xref>), erroneously reported also from continental China (<xref ref-type="bibr" rid="B4">Golovatch et al. 2010</xref>). The Vietnamese samples fully agree with the detailed account given by <xref ref-type="bibr" rid="B3">Golovatch et al. (2011)</xref>.</p></tp:treatment-sec><ref-list><ref id="B3"><mixed-citation xmlns:xlink="http://www.w3.org/1999/xlink" xlink:type="simple">
          <person-group><name name-style="western"><surname>Golovatch</surname><given-names>SI</given-names></name><name name-style="western"><surname>Mikhaljova</surname><given-names>EV</given-names></name><name name-style="western"><surname>Chang</surname><given-names>HW</given-names></name></person-group> (<year>2011</year>) <article-title>The millipede families <tp:taxon-name><tp:taxon-name-part taxon-name-part-type="family">Cryptodesmidae</tp:taxon-name-part></tp:taxon-name>, <tp:taxon-name><tp:taxon-name-part taxon-name-part-type="family">Haplodesmidae</tp:taxon-name-part></tp:taxon-name>, <tp:taxon-name><tp:taxon-name-part taxon-name-part-type="family">Pyrgodesmidae</tp:taxon-name-part></tp:taxon-name>, <tp:taxon-name><tp:taxon-name-part taxon-name-part-type="family">Opisotretidae</tp:taxon-name-part></tp:taxon-name> and <tp:taxon-name><tp:taxon-name-part taxon-name-part-type="family">Xystodesmidae</tp:taxon-name-part></tp:taxon-name> in Taiwan (<tp:taxon-name><tp:taxon-name-part taxon-name-part-type="class">Diplopoda</tp:taxon-name-part></tp:taxon-name>, <tp:taxon-name><tp:taxon-name-part taxon-name-part-type="order">Polydesmida</tp:taxon-name-part></tp:taxon-name>).</article-title> <source>Tropical Natural History</source> <volume>11</volume>(<issue>2</issue>): <fpage>119</fpage>–<lpage>134</lpage>.</mixed-citation></ref><ref id="B4"><mixed-citation xmlns:xlink="http://www.w3.org/1999/xlink" xlink:type="simple">
          <person-group><name name-style="western"><surname>Golovatch</surname><given-names>SI</given-names></name><name name-style="western"><surname>Stoev</surname><given-names>P</given-names></name><name name-style="western"><surname>VandenSpiegel</surname><given-names>D</given-names></name></person-group> (<year>2010</year>) <article-title>New or poorly-known millipedes (<tp:taxon-name><tp:taxon-name-part taxon-name-part-type="class">Diplopoda</tp:taxon-name-part></tp:taxon-name>) from Papua New Guinea, 2.</article-title> <source><tp:taxon-name><tp:taxon-name-part taxon-name-part-type="phylum">Arthropoda</tp:taxon-name-part></tp:taxon-name> Selecta</source> <volume>19</volume>(<issue>3</issue>): <fpage>129</fpage>–<lpage>143</lpage>.</mixed-citation></ref></ref-list></tp:taxon-treatment>
