# Supplementary material for: The millipede family Cryptodesmidae in Indochina (Diplopoda, Polydesmida)
Source: Zookeys. 2016 Apr 7;(578):33–43. doi: 10.3897/zookeys.578.7994 (PMC4829960; doi:10.3897/zookeys.578.7994)
Supplement: XML Treatment for Circulocryptus [file zookeys.578.7994-treatment3.xml]

<!DOCTYPE tp:taxon-treatment
  PUBLIC "-//TaxonX//DTD Taxonomic Treatment Publishing DTD v0 20100105//EN" "tax-treatment-NSO.dtd">
<tp:taxon-treatment xmlns:tp="http://www.plazi.org/taxpub"><tp:treatment-meta><kwd-group><label>Taxon classification</label><kwd><named-content content-type="kingdom">Animalia</named-content></kwd><kwd><named-content content-type="order">Polydesmida</named-content></kwd><kwd><named-content content-type="family">Cryptodesmidae</named-content></kwd></kwd-group><mixed-citation publication-type="journal"><person-group><name><surname>Golovatch</surname><given-names>Sergei I.</given-names></name></person-group><article-title>The millipede family <tp:taxon-name><tp:taxon-name-part taxon-name-part-type="family">Cryptodesmidae</tp:taxon-name-part></tp:taxon-name> in Indochina (<tp:taxon-name><tp:taxon-name-part taxon-name-part-type="class">Diplopoda</tp:taxon-name-part></tp:taxon-name>, <tp:taxon-name><tp:taxon-name-part taxon-name-part-type="order">Polydesmida</tp:taxon-name-part></tp:taxon-name>)</article-title><source>Zookeys</source><day>7</day><month>4</month><year>2016</year><volume>2016</volume><issue>578</issue><fpage>33</fpage><lpage>43</lpage><pub-id pub-id-type="doi">10.3897/zookeys.578.7994</pub-id></mixed-citation></tp:treatment-meta><tp:nomenclature><tp:taxon-name>
            <tp:taxon-name-part taxon-name-part-type="genus">Circulocryptus</tp:taxon-name-part>
            <object-id xmlns:xlink="http://www.w3.org/1999/xlink" content-type="zoobank" xlink:type="simple">http://zoobank.org/B7688BED-6280-4700-A7F3-F3CA32A02952</object-id>
          </tp:taxon-name><tp:taxon-status xmlns:xlink="http://www.w3.org/1999/xlink" xlink:type="simple">gen. n.</tp:taxon-status></tp:nomenclature><tp:treatment-sec sec-type="Diagnosis"><title>Diagnosis.</title><p><tp:taxon-name><tp:taxon-name-part taxon-name-part-type="family">Cryptodesmidae</tp:taxon-name-part></tp:taxon-name> with gonopod telopodite stout, subcircular, clearly twisted (= seminal groove mostly running on lateral face) and vaguely bipartite, supplied with a mesal prefemoral process at base; a considerable, spiniform, retrorse solenomere terminating a sigmoid seminal groove and placed near telopodite midway; neither an accessory seminal chamber nor a hairy pulvillus.</p></tp:treatment-sec><tp:treatment-sec sec-type="Name"><title>Name.</title><p>To emphasize the subcircular gonopods; gender masculine.</p></tp:treatment-sec><tp:treatment-sec sec-type="Description"><title>Description.</title><p>Small-sized <tp:taxon-name><tp:taxon-name-part taxon-name-part-type="family">Cryptodesmidae</tp:taxon-name-part></tp:taxon-name> (adults about 1 cm long and 3 mm wide) with 20 segments (trunk composed of collum plus 17 podous and one apodous rings, plus telson); a flabellate collum covering the head from above. Antennae clearly clavate. Paraterga short and very broad, slightly declined, mostly squarish laterally, lobulate and/or radiate anteriorly, laterally and posteriorly; ozopores invisible, pore formula untraceable. Middle parts of metaterga with seriate transverse rows of abundant setigerous knobs/tubercles partly extending onto paraterga; tergal setae present, <!--PageBreak-->simple; neither sternal cones nor leg modifications. Gonopod aperture subcordiform; gonopod telopodites in situ held parallel to each other, each vaguely bipartite and complex, with a mesal, parabasal, prefemoral process; basal part of telopodite clearly twisted and surmounted by a long, spiniform solenomere terminating a sigmoid seminal groove and situated at about telopodite midway. Neither an accessory seminal chamber nor a hairy pulvillus.</p></tp:treatment-sec><tp:treatment-sec sec-type="Type-species"><title>Type-species.</title><p><italic><tp:taxon-name><tp:taxon-name-part taxon-name-part-type="genus">Circulocryptus</tp:taxon-name-part> <tp:taxon-name-part taxon-name-part-type="species">faillei</tp:taxon-name-part></tp:taxon-name></italic> sp. n.</p></tp:treatment-sec><tp:treatment-sec sec-type="Remarks"><title>Remarks.</title><p>Globally, the <tp:taxon-name><tp:taxon-name-part taxon-name-part-type="family">Cryptodesmidae</tp:taxon-name-part></tp:taxon-name> is a relatively small family that encompasses almost 40 genera and nearly 130 species and ranges from Mexico to Argentina in the Americas, occurring also in tropical Africa and tropical to subtropical Asia to Papua New Guinea and Japan in the East (<xref ref-type="bibr" rid="B8">Minelli 2015</xref>). Only three genera have hitherto been known in the entire family, in which the gonopod shows a distinct prefemoral process arising mesally near the origin of the seminal groove: <italic><tp:taxon-name><tp:taxon-name-part taxon-name-part-type="genus">Astrolabius</tp:taxon-name-part></tp:taxon-name></italic> Verhoeff, 1931, with 2 species from Papua New Guinea (<xref ref-type="bibr" rid="B4">Golovatch et al. 2010</xref>), <italic><tp:taxon-name><tp:taxon-name-part taxon-name-part-type="genus">Dyakryptus</tp:taxon-name-part></tp:taxon-name></italic> Hoffman, 1961, monobasic, from Eastern Malaysia, Sabah, Borneo (<xref ref-type="bibr" rid="B5">Hoffman 1961</xref>, <xref ref-type="bibr" rid="B6">1980</xref>), and <italic><tp:taxon-name><tp:taxon-name-part taxon-name-part-type="genus">Sarissocryptus</tp:taxon-name-part></tp:taxon-name></italic> Hoffman, 1993, monobasic, from Eastern Malaysia, Sarawak, Borneo (<xref ref-type="bibr" rid="B7">Hoffman 1993</xref>). This process can be completely mesal (<italic><tp:taxon-name><tp:taxon-name-part taxon-name-part-type="genus">Astrolabius</tp:taxon-name-part></tp:taxon-name></italic>) or be twisted laterad (<italic><tp:taxon-name><tp:taxon-name-part taxon-name-part-type="genus">Dyakryptus</tp:taxon-name-part></tp:taxon-name></italic> and <italic><tp:taxon-name><tp:taxon-name-part taxon-name-part-type="genus">Sarissocryptus</tp:taxon-name-part></tp:taxon-name></italic>). Based of the above synapomorphy in gonopod structure, i.e. the presence of a basal prefemoral process, coupled with a coherent distribution pattern in Borneo and New Guinea, these three genera form the tribe <tp:taxon-name><tp:taxon-name-part taxon-name-part-type="tribe">Dyakryptini</tp:taxon-name-part></tp:taxon-name> Hoffman, 1973 (<xref ref-type="bibr" rid="B1">Golovatch 2015</xref>). <italic><tp:taxon-name><tp:taxon-name-part taxon-name-part-type="genus">Circulocryptus</tp:taxon-name-part></tp:taxon-name></italic> gen. n. definitely joins this trio, but differs in the gonopods being especially elaborate and subcircular (versus far from so elaborate and not too strongly curved), the telopodites distinctly twisted basally (versus not twisted), and the solenomere lying much more basally, close to telopodite midlength (versus subapical). The range of <tp:taxon-name><tp:taxon-name-part taxon-name-part-type="tribe">Dyakryptini</tp:taxon-name-part></tp:taxon-name> is thus considerably extended into continental SE Asia.</p></tp:treatment-sec><ref-list><ref id="B8"><mixed-citation xmlns:xlink="http://www.w3.org/1999/xlink" xlink:type="simple">
          <person-group><name name-style="western"><surname>Minelli</surname><given-names>A</given-names></name></person-group> (<role>Ed.</role>) (<year>2015</year>) <source>The <tp:taxon-name><tp:taxon-name-part taxon-name-part-type="subphylum">Myriapoda</tp:taxon-name-part></tp:taxon-name>. Volume 2. Treatise on Zoology – Anatomy, Taxonomy, Biology.</source> <publisher-name>Brill</publisher-name>, <publisher-loc>Leiden &amp; Boston</publisher-loc>, <size units="page">482 pp</size>.</mixed-citation></ref><ref id="B4"><mixed-citation xmlns:xlink="http://www.w3.org/1999/xlink" xlink:type="simple">
          <person-group><name name-style="western"><surname>Golovatch</surname><given-names>SI</given-names></name><name name-style="western"><surname>Stoev</surname><given-names>P</given-names></name><name name-style="western"><surname>VandenSpiegel</surname><given-names>D</given-names></name></person-group> (<year>2010</year>) <article-title>New or poorly-known millipedes (<tp:taxon-name><tp:taxon-name-part taxon-name-part-type="class">Diplopoda</tp:taxon-name-part></tp:taxon-name>) from Papua New Guinea, 2.</article-title> <source><tp:taxon-name><tp:taxon-name-part taxon-name-part-type="phylum">Arthropoda</tp:taxon-name-part></tp:taxon-name> Selecta</source> <volume>19</volume>(<issue>3</issue>): <fpage>129</fpage>–<lpage>143</lpage>.</mixed-citation></ref><ref id="B5"><mixed-citation xmlns:xlink="http://www.w3.org/1999/xlink" xlink:type="simple">
          <person-group><name name-style="western"><surname>Hoffman</surname><given-names>RL</given-names></name></person-group> (<year>1961</year>) <article-title>An interesting new genus of cryptodesmoid <tp:taxon-name><tp:taxon-name-part taxon-name-part-type="class">Diplopoda</tp:taxon-name-part></tp:taxon-name> from Borneo.</article-title> <source>Annals and Magazine of Natural History</source>, <series>ser. 13</series>, <volume>4</volume>: <fpage>401</fpage>–<lpage>409</lpage>.</mixed-citation></ref><ref id="B6"><mixed-citation xmlns:xlink="http://www.w3.org/1999/xlink" xlink:type="simple">
          <person-group><name name-style="western"><surname>Hoffman</surname><given-names>RL</given-names></name></person-group> (<year>1980</year>) <source>Classification of the <tp:taxon-name><tp:taxon-name-part taxon-name-part-type="class">Diplopoda</tp:taxon-name-part></tp:taxon-name>.</source> <publisher-name>Muséum d’histoire naturelle</publisher-name>, <publisher-loc>Genève</publisher-loc>, <size units="page">237 pp</size>. [for <year>1979</year>]</mixed-citation></ref><ref id="B7"><mixed-citation xmlns:xlink="http://www.w3.org/1999/xlink" xlink:type="simple">
          <person-group><name name-style="western"><surname>Hoffman</surname><given-names>RL</given-names></name></person-group> (<year>1993</year>) <article-title><tp:taxon-name><tp:taxon-name-part taxon-name-part-type="class">Diplopoda</tp:taxon-name-part></tp:taxon-name> from Borneo in the Muséum d’Histoire naturelle de Genève. 1. A new genus and species of cryptodesmoid millipede from Sarawak (<tp:taxon-name><tp:taxon-name-part taxon-name-part-type="order">Polydesmida</tp:taxon-name-part></tp:taxon-name>: <tp:taxon-name><tp:taxon-name-part taxon-name-part-type="family">Cryptodesmidae</tp:taxon-name-part></tp:taxon-name>).</article-title> <source>Revue suisse de Zoologie</source> <volume>100</volume>(<issue>1</issue>): <fpage>3</fpage>–<lpage>9</lpage>. doi: <ext-link xlink:type="simple" ext-link-type="doi" xlink:href="10.5962/bhl.part.79858">10.5962/bhl.part.79858</ext-link></mixed-citation></ref><ref id="B1"><mixed-citation xmlns:xlink="http://www.w3.org/1999/xlink" xlink:type="simple">
          <person-group><name name-style="western"><surname>Golovatch</surname><given-names>SI</given-names></name></person-group> (<year>2015</year>) <article-title>Review of the millipede genus <italic><tp:taxon-name><tp:taxon-name-part taxon-name-part-type="genus">Ophrydesmus</tp:taxon-name-part></tp:taxon-name></italic> Cook, 1896, with the description of a new species from southern Vietnam (<tp:taxon-name><tp:taxon-name-part taxon-name-part-type="class">Diplopoda</tp:taxon-name-part></tp:taxon-name>: <tp:taxon-name><tp:taxon-name-part taxon-name-part-type="order">Polydesmida</tp:taxon-name-part></tp:taxon-name>: <tp:taxon-name><tp:taxon-name-part taxon-name-part-type="family">Cryptodesmidae</tp:taxon-name-part></tp:taxon-name>).</article-title> <source>Tropical Natural History</source> <volume>15</volume>(<issue>2</issue>): <fpage>155</fpage>–<lpage>165</lpage>.</mixed-citation></ref></ref-list></tp:taxon-treatment>
