# Supplementary material for: The millipede family Cryptodesmidae in Indochina (Diplopoda, Polydesmida)
Source: Zookeys. 2016 Apr 7;(578):33–43. doi: 10.3897/zookeys.578.7994 (PMC4829960; doi:10.3897/zookeys.578.7994)
Supplement: XML Treatment for Circulocryptus faillei [file zookeys.578.7994-treatment4.xml]

<!DOCTYPE tp:taxon-treatment
  PUBLIC "-//TaxonX//DTD Taxonomic Treatment Publishing DTD v0 20100105//EN" "tax-treatment-NSO.dtd">
<tp:taxon-treatment xmlns:tp="http://www.plazi.org/taxpub"><tp:treatment-meta><kwd-group><label>Taxon classification</label><kwd><named-content content-type="kingdom">Animalia</named-content></kwd><kwd><named-content content-type="order">Polydesmida</named-content></kwd><kwd><named-content content-type="family">Cryptodesmidae</named-content></kwd></kwd-group><mixed-citation publication-type="journal"><person-group><name><surname>Golovatch</surname><given-names>Sergei I.</given-names></name></person-group><article-title>The millipede family <tp:taxon-name><tp:taxon-name-part taxon-name-part-type="family">Cryptodesmidae</tp:taxon-name-part></tp:taxon-name> in Indochina (<tp:taxon-name><tp:taxon-name-part taxon-name-part-type="class">Diplopoda</tp:taxon-name-part></tp:taxon-name>, <tp:taxon-name><tp:taxon-name-part taxon-name-part-type="order">Polydesmida</tp:taxon-name-part></tp:taxon-name>)</article-title><source>Zookeys</source><day>7</day><month>4</month><year>2016</year><volume>2016</volume><issue>578</issue><fpage>33</fpage><lpage>43</lpage><pub-id pub-id-type="doi">10.3897/zookeys.578.7994</pub-id></mixed-citation></tp:treatment-meta><tp:nomenclature><tp:taxon-name>
            <tp:taxon-name-part taxon-name-part-type="genus">Circulocryptus</tp:taxon-name-part>
            <tp:taxon-name-part taxon-name-part-type="species">faillei</tp:taxon-name-part>
            <object-id xmlns:xlink="http://www.w3.org/1999/xlink" content-type="zoobank" xlink:type="simple">http://zoobank.org/BAAD23EF-944F-4698-BBE5-9FD3FF9E66A2</object-id>
          </tp:taxon-name><tp:taxon-status xmlns:xlink="http://www.w3.org/1999/xlink" xlink:type="simple">sp. n.</tp:taxon-status><xref ref-type="fig" rid="F3">Figs 8–9</xref><xref ref-type="fig" rid="F4">, 10–12</xref><!--PageBreak--></tp:nomenclature><tp:treatment-sec sec-type="type material"><title>Type material.</title><p><named-content xmlns:xlink="http://www.w3.org/1999/xlink" content-type="dwc:typeStatus" xlink:type="simple">Holotype</named-content> ♂ (<named-content xmlns:xlink="http://www.w3.org/1999/xlink" content-type="dwc:institutional_code" xlink:type="simple">MNHN</named-content> JC 368), Vietnam, Khanh Hoa Prov., Cat Lam Distr., Suoi Cat community, Hon Ba Nature Reserve, road to Alexandre Yersin‘s monument in Hon Ba, 1350-1550 m a.s.l., mountain tropical rainforest, <named-content xmlns:xlink="http://www.w3.org/1999/xlink" content-type="date" xlink:type="simple">14.XI.2013</named-content>, leg. A. Faille (Vn No. 298).</p></tp:treatment-sec><tp:treatment-sec sec-type="Name"><title>Name.</title><p>Honours Arnaud Faille, the collector.</p></tp:treatment-sec><tp:treatment-sec sec-type="Description"><title>Description.</title><p>Length ca 11 mm, width of midbody pro- and metazonae 1.2 and 2.9 mm, respectively. General coloration in alcohol red, but legs mostly somewhat lighter pink and antennomeres 5-7 increasingly infuscate, red-brown to dark brown (Figs <xref ref-type="fig" rid="F3">8</xref>, <xref ref-type="fig" rid="F3">9</xref>).</p><fig id="F3" position="float" orientation="portrait"><label>Figures 8, 9.</label><caption><p>Habitus of <italic><tp:taxon-name><tp:taxon-name-part taxon-name-part-type="genus">Circulocryptus</tp:taxon-name-part> <tp:taxon-name-part taxon-name-part-type="species">faillei</tp:taxon-name-part></tp:taxon-name></italic> sp. n., ♂ <named-content xmlns:xlink="http://www.w3.org/1999/xlink" content-type="dwc:typeStatus" xlink:type="simple">holotype</named-content>, dorsal and ventral views, respectively.</p></caption><graphic xmlns:xlink="http://www.w3.org/1999/xlink" xlink:href="zookeys-578-033-g003.jpg" position="float" orientation="portrait" xlink:type="simple" id="oo_84279.jpg"/></fig><p>Body with 20 segments. In width, head &lt;&lt; collum &lt; segment 2 &lt; 3 &lt; 4=15; thereafter body rapidly tapering towards telson.</p><!--PageBreak--><!--PageBreak--><p>Head behind labrum very densely and clearly microgranulate; epicranial suture superficial, more distinct in vertigial region. Antennae short, clearly clavate (Fig. <xref ref-type="fig" rid="F3">9</xref>), C-shaped and placed mostly inside a groove; in length, antennomere 3 = 5 = 6 &gt; 4 &gt; 1 = 2 = 7; antennomeres 5 and 6 each with a compact apicodorsal group of bacilliform sensilla. Interantennal isthmus almost twice as broad as diameter of antennal socket. Tegument dull, clearly microgranulate almost throughout, only prozonae more finely shagreened. Dorsum moderately and regularly convex; paraterga mostly set at about upper 1/4 of body, very strongly developed (Figs <xref ref-type="fig" rid="F3">8</xref>, <xref ref-type="fig" rid="F3">9</xref>), beginning with collum, usually only slightly declined ventrad. Collum flabellate, completely covering the head from above, clearly radiate only anteriorly (12+12 long, apically setigerous radii), fore margin regularly convex, non-lobulated, but a distinctly and regularly emarginated caudal margin with 5+5 small setigerous lobulations; dorsal surface irregularly beset with small, dense, roundish, setigerous tubercles/knobs (Fig. <xref ref-type="fig" rid="F3">8</xref>). Postcollum paraterga very broad, each clearly broader than prozona; lateral edge mostly subquadrate, drawn <!--PageBreak-->increasingly behind rear tergal margin only in segments 16–19; paraterga 19 produced as far behind as tip of epiproct. Fore margin/shoulder of paraterga straight, with numerous short radii, but lateral and caudal margins slightly, but sufficiently distinctly lobulated, lateral edge with an abbreviated anterolateral and 4 or 5 fully developed lateral lobulations; caudal edge increasingly poorly, but abundantly radiate and lobulate toward base. Mid-dorsal parts of metaterga typically with 3 transverse, more or less regular rows of small, rounded, low tubercles/knobs in front of 5-7+5-7 smaller lobulations forming a regular row at caudal margin between main axis and bases of paraterga; 1–2 rows of dorsal knobs growing increasingly obliterated when extended onto central parabasal parts of paraterga. Each marginal lobulation/radius and tergal tubercle normally surmounted by a short, poorly visible seta, these setae often being obliterated. Neither axial line nor pleurosternal carinae. Ozopores invisible, pore formula untraceable. Stricture dividing pro- and metazonae broad, shallow and microgranulate like adjacent metazonae, but shining. Epiproct (Figs <xref ref-type="fig" rid="F3">8</xref>, <xref ref-type="fig" rid="F3">9</xref>) short, conical, subtruncate at apex. Hypoproct (Fig. <xref ref-type="fig" rid="F3">9</xref>) subtrapeziform, 1+1 caudal setae clearly separated, borne on small knobs.</p><p>Sternites narrow (Fig. <xref ref-type="fig" rid="F3">9</xref>), sparsely setose, moderately impressed along main axis, somewhat or very clearly broadened only between coxae 7 and 9, respectively. Legs unmodified, long, but relatively stout (Figs <xref ref-type="fig" rid="F3">8</xref>–<xref ref-type="fig" rid="F4">10</xref>), ca 1.4–1.5 times as long as paratergal width (♂); in length, tarsi &gt; femora &gt; prefemora and tibiae &gt; coxae and postfemora (Fig. <xref ref-type="fig" rid="F4">10</xref>); gonapophyses on coxae 2 small cones (Fig. <xref ref-type="fig" rid="F3">9</xref>); neither adenostyles nor tarsal brushes. Gonopod aperture subcordiform, caudal and lateral margins slightly elevated (Fig. <xref ref-type="fig" rid="F3">9</xref>).</p><fig id="F4" position="float" orientation="portrait"><label>Figures 10–12.</label><caption><p>
          <italic><tp:taxon-name><tp:taxon-name-part taxon-name-part-type="genus">Circulocryptus</tp:taxon-name-part> <tp:taxon-name-part taxon-name-part-type="species">faillei</tp:taxon-name-part></tp:taxon-name></italic> sp. n., ♂ <named-content xmlns:xlink="http://www.w3.org/1999/xlink" content-type="dwc:typeStatus" xlink:type="simple">holotype</named-content>: <bold>10</bold> leg 7, lateral view <bold>11, 12</bold> left gonopod, mesal and lateral views, respectively. – Scale bars: 0.25 mm (10) and 0.2 mm (11, 12). Designations: <bold>sg</bold> seminal groove; <bold>t</bold> prefemoral process; <bold>b</bold> basal part of telopodite; <bold>sl</bold> solenomere; <bold>pr</bold> apical process of <bold>b</bold>; <bold>u</bold> distal half of telopodite; <bold>l</bold> midway lobe; <bold>s</bold> simple or bifid spinules; <bold>p</bold> lateral spatuliform process; <bold>la</bold> mesal subunciform lappet; <bold>h</bold> ventral hook at base of <bold>la</bold>. NB: the large black spot in Fig. <xref ref-type="fig" rid="F4">11</xref> is a condyle.</p></caption><graphic xmlns:xlink="http://www.w3.org/1999/xlink" xlink:href="zookeys-578-033-g004.jpg" position="float" orientation="portrait" xlink:type="simple" id="oo_84280.jpg"/></fig><p>Gonopods (Figs <xref ref-type="fig" rid="F4">11</xref>, <xref ref-type="fig" rid="F4">12</xref>) very complex, in situ both held parallel to each other (Fig. <xref ref-type="fig" rid="F3">9</xref>). Telopodite subcircular, very strongly curved caudad, vaguely bipartite, at very base with a short, prefemoral, finger-shaped, trichostele-like process (<bold>t</bold>). Basal part (<bold>b</bold>) stout, extended terminally into a long, solid, spiniform, retrorse, laterally curved and densely pilose solenomere (<bold>sl</bold>), the latter at its base bearing a short, slightly curved, apical process (<bold>pr</bold>); seminal groove (<bold>sg</bold>) sigmoid, mostly running on lateral face of <bold>b</bold>, this being evidence of <bold>b</bold> torsion. Acropodite about half as long as telopodite, supplied with a subtriangular, midway, membranous lobe (<bold>l</bold>) and a large apical uncus (<bold>u</bold>) showing two caudal, parallel and strongly adjacent rows of simple or bifid spinules (<bold>s</bold>) before <bold>u</bold> branching into two peculiar apical structures, one a lateral spatuliform process (<bold>p</bold>) (in situ directed strongly laterad), the other a mesal subunciform lappet (<bold>la</bold>) with a smaller ventral hook (<bold>h</bold>) at base. Neither an accessory seminal chamber nor a hairy pulvillus.</p></tp:treatment-sec></tp:taxon-treatment>
